# Supplementary material for: Adult Honeybees and Beeswax as Indicators of Trace Elements Pollution in a Vulnerable Environment: Distribution among Different Apicultural Compartments
Source: Molecules. 2022 Oct 6;27(19):6629. doi: 10.3390/molecules27196629 (PMC9572923; doi:10.3390/molecules27196629)
Supplement: Supplementary file 1 [file molecules-27-06629-s001.zip]

Archive with 1 entries (1 files):
- molecules-1913028-supplementary.pdf
